# Supplementary material for: Explainable Risk Prediction of Post-Stroke Adverse Mental Outcomes Using Machine Learning Techniques in a Population of 1780 Patients
Source: Sensors (Basel). 2023 Sep 17;23(18):7946. doi: 10.3390/s23187946 (PMC10538068; doi:10.3390/s23187946)
Supplement: Supplementary file 1 [file sensors-23-07946-s001.zip]

Archive with 1 entries (1 files):
- sensors-2585682-supplementary.pdf
